# Supplementary material for: Investigating ‘Fear of Missing Out’ (FOMO) as an extrinsic motive affecting sport event consumer’s behavioral intention and FOMO-driven consumption’s influence on intrinsic rewards, extrinsic rewards, and consumer satisfaction
Source: PLoS One. 2020 Dec 14;15(12):e0243744. doi: 10.1371/journal.pone.0243744 (PMC7735608; doi:10.1371/journal.pone.0243744)
Supplement: S1 File — (CSV) [file pone.0243744.s001.csv]

IntraConstraint1	IntraConstraint2	IntraConstraint3	IntraConstraint4	IntraConstraint5	StructConstraint1	StructConstraint2	SurctConstraint3	FOMO1	FOMO2	FOMO3	FOMO4	FOMO5	FOMO6	Intention1	Intention2	Intention3
5	3	2	1	3	6	4	7	3	7	5	4	7	6	5	7	6
1	2	2	1	1	4	4	4	2	1	2	2	2	2	4	4	7
4	2	2	4	4	3	3	2	3	5	5	5	5	5	2	2	2
2	2	2	3	3	6	6	5	6	5	4	5	5	6	5	5	3
5	3	4	5	5	5	5	3	1	1	1	1	1	1	1	1	1
5	4	4	5	5	6	7	4	1	1	1	1	1	1	2	2	1
5	3	4	4	4	3	2	6	1	1	1	1	1	1	1	1	3
5	5	5	5	5	1	1	1	1	1	1	1	1	1	1	1	1
5	5	5	5	4	5	5	5	1	1	1	1	1	2	1	1	1
5	4	5	3	3	2	5	2	1	1	1	1	1	1	1	1	1
5	4	5	3	1	1	1	1	1	1	1	1	1	1	1	1	1
3	1	2	3	5	6	4	7	3	7	5	4	7	6	5	7	6
1	2	5	5	1	7	7	4	1	1	1	1	1	1	1	1	1
5	5	5	5	5	3	6	2	4	4	4	4	4	4	1	1	1
1	1	1	1	1	4	2	2	1	1	1	1	1	1	1	1	1
4	4	2	2	3	1	1	1	7	7	7	7	7	7	1	1	1
4	4	5	4	5	6	2	6	4	4	4	4	4	4	1	1	1
1	1	1	1	1	1	1	1	1	1	1	1	1	1	1	1	1
2	3	2	2	4	1	1	1	1	1	1	1	1	1	1	1	1
1	1	2	2	1	4	4	4	2	1	2	2	2	2	4	4	7
5	5	4	3	5	5	5	3	1	1	1	1	1	1	1	1	1
2	4	3	3	4	3	6	3	5	3	3	5	4	4	4	6	5
4	2	2	4	4	4	4	4	1	4	4	4	4	4	6	6	6
3	2	2	3	3	1	1	1	2	5	5	5	5	5	7	7	7
4	5	4	4	3	2	1	1	2	5	6	6	6	6	7	7	7
4	2	5	3	3	2	1	1	5	6	5	6	6	5	6	6	6
3	2	3	3	4	3	2	3	1	3	3	3	2	2	5	5	5
5	3	3	4	4	1	1	1	1	5	4	1	1	1	6	6	6
3	4	5	3	4	2	1	2	1	1	1	5	1	1	4	4	4
2	3	4	2	3	2	2	2	5	6	6	6	6	6	7	7	7
5	3	3	5	5	2	2	2	5	5	5	5	5	5	6	6	6
5	2	2	3	4	2	1	1	7	2	2	2	3	3	5	5	5
5	4	4	5	5	4	4	4	4	4	5	4	4	4	5	4	5
3	3	3	3	4	3	2	3	2	3	2	2	2	3	4	4	4
3	1	3	1	5	2	2	1	1	7	6	6	3	5	7	7	7
4	2	2	2	3	2	2	2	3	3	5	5	4	5	6	7	7
4	4	4	4	4	1	1	2	5	5	5	6	2	4	5	5	5
4	2	4	3	3	1	1	1	1	1	1	1	1	1	6	6	7
3	2	4	3	3	3	3	2	2	5	3	5	5	5	7	7	7
4	2	2	2	2	2	2	2	2	5	5	5	3	3	7	7	7
2	3	2	3	2	2	3	5	4	6	4	5	3	6	3	7	4
5	4	4	5	5	2	2	3	2	3	3	2	4	3	4	5	4
3	3	3	4	4	2	2	2	2	2	2	2	2	2	4	3	4
1	5	5	1	1	6	7	5	1	1	1	1	1	1	5	5	5
1	4	3	4	2	1	6	3	1	6	2	4	2	4	4	2	2
4	4	4	4	4	1	1	1	2	2	2	1	1	1	6	6	6
2	1	4	3	3	1	1	1	3	2	4	5	4	3	6	7	6
5	2	2	4	4	1	1	1	5	6	6	6	6	6	5	5	5
3	1	2	3	4	2	1	5	4	5	5	5	5	5	6	6	6
1	1	1	1	1	1	1	1	1	4	4	4	3	4	7	7	7
4	4	3	3	4	3	2	3	5	6	5	6	5	5	5	5	5
5	1	1	4	5	5	5	4	2	7	2	7	3	3	6	6	6
3	4	5	3	3	2	2	2	4	3	4	5	4	4	6	6	6
4	1	1	2	4	1	1	1	7	7	7	7	7	7	7	7	7
5	5	5	5	5	2	1	1	6	5	5	5	5	5	7	7	7
4	3	3	3	4	3	3	2	3	4	3	4	3	4	6	5	6
2	3	3	3	4	2	2	2	3	4	4	4	3	4	7	7	7
4	1	2	3	3	2	1	1	3	2	5	5	3	5	7	7	7
3	3	3	1	2	2	1	1	5	4	5	5	5	5	7	7	7
3	3	3	3	3	4	4	4	4	4	4	4	4	4	6	4	7
4	5	4	4	4	2	2	2	3	2	2	2	2	2	4	4	4
3	2	5	4	3	6	5	3	2	3	3	3	2	2	6	4	5
3	5	4	4	5	2	3	1	4	5	5	4	5	3	5	6	5
3	1	1	3	3	2	2	2	2	5	5	6	4	6	7	7	7
4	4	4	4	4	3	3	3	2	2	2	2	2	2	6	6	6
4	2	2	3	4	1	1	1	2	4	5	5	2	5	7	7	7
2	3	4	1	2	1	1	2	3	5	6	5	2	6	7	7	7
4	5	3	4	4	2	1	1	3	5	5	6	5	5	5	5	6
4	2	3	4	5	5	5	2	3	3	3	5	5	5	4	5	4
4	2	5	1	1	1	1	1	1	1	5	6	1	1	6	6	6
4	3	3	3	4	5	6	2	4	5	5	5	4	5	4	4	4
1	1	1	1	1	1	1	1	1	1	1	1	1	1	7	7	7
2	2	2	2	2	2	1	3	1	5	6	6	6	4	6	6	7
3	4	3	2	1	5	5	3	4	5	6	6	5	6	7	7	6
5	5	5	5	3	1	1	1	2	4	6	5	5	5	7	7	7
2	1	2	2	3	1	1	1	2	2	2	2	2	1	6	6	6
4	3	2	3	4	2	3	4	4	3	4	4	5	4	4	4	3
2	2	2	2	4	2	2	1	2	3	5	5	3	3	7	7	7
1	1	2	1	2	6	7	6	7	6	7	7	6	6	6	6	6
5	5	2	4	4	1	1	1	1	1	1	1	1	1	1	1	3
4	4	5	3	3	2	2	2	2	2	2	2	2	2	3	3	4
1	1	1	1	1	6	6	7	7	6	5	4	6	6	5	6	2
3	3	3	3	3	2	2	2	3	3	3	3	3	3	6	6	6
3	3	3	3	3	2	2	2	4	4	4	3	3	3	5	5	5
5	5	5	3	3	2	2	2	1	1	1	1	1	1	4	4	5
2	3	4	1	2	1	1	2	3	4	4	5	3	4	7	7	6
1	2	5	2	1	1	1	1	1	1	1	1	1	1	7	7	7
5	5	5	5	5	1	1	1	3	2	2	2	3	3	7	7	7
3	4	2	2	2	5	5	5	5	5	5	5	4	4	7	7	6
3	1	1	2	1	2	3	2	2	2	4	6	5	6	5	6	5
4	1	5	4	3	5	2	6	2	2	5	5	2	5	3	3	4
3	2	2	2	2	1	1	1	5	5	5	5	5	5	6	6	6
3	3	3	2	3	3	2	2	2	2	2	2	2	2	7	7	7
1	1	1	1	1	1	1	1	3	3	3	3	3	3	7	7	7
2	4	3	5	5	1	1	1	3	5	5	5	4	4	6	6	6
3	3	4	3	4	4	3	3	3	3	2	4	6	3	5	6	5
4	3	4	4	4	4	1	4	2	5	4	5	4	4	5	6	6
5	4	4	4	4	2	2	2	1	1	1	1	1	1	3	3	4
5	5	5	5	5	2	4	5	5	6	6	6	6	6	7	7	7
1	4	5	1	1	2	2	5	6	5	5	5	2	2	6	6	6
4	3	3	3	3	2	2	2	2	2	2	2	2	2	5	5	5
4	2	3	3	3	3	5	2	1	2	2	3	4	4	5	5	5
5	2	3	4	3	1	1	1	3	5	3	5	3	3	5	4	4
4	2	4	3	3	5	5	2	2	5	2	4	3	3	5	5	5
2	1	1	2	2	1	1	1	5	5	5	5	6	5	7	7	7
3	2	5	3	3	2	2	2	2	2	2	2	2	2	7	7	7
4	4	4	4	4	2	2	2	5	5	5	5	5	5	7	7	7
2	2	2	2	2	3	2	2	6	5	5	6	5	6	5	6	6
2	3	2	3	3	4	6	6	5	6	5	5	5	6	7	7	7
2	2	2	2	2	2	2	2	2	2	2	2	2	2	7	7	7
2	2	4	4	3	5	6	2	5	7	5	6	5	6	5	5	5
1	1	1	1	1	1	1	1	5	6	6	6	6	6	7	7	7
2	2	2	2	2	2	2	2	2	2	2	2	2	2	7	7	7
5	5	5	5	5	1	1	1	3	5	7	6	5	6	7	7	7
3	5	4	3	4	6	5	6	5	7	6	4	5	6	5	6	4
2	1	1	2	1	4	7	6	5	7	7	7	7	6	7	5	6
1	1	1	1	1	1	1	1	7	7	7	7	7	7	7	7	7
2	1	2	1	2	5	6	7	6	7	6	6	7	6	4	7	6
2	5	5	3	3	5	5	3	3	5	5	5	5	5	5	5	6
5	5	5	5	5	5	4	3	3	4	4	5	5	3	6	6	5
3	3	5	2	2	5	5	5	4	6	6	5	4	4	7	7	7
2	2	5	3	1	1	1	1	5	5	1	5	6	6	7	7	7
5	5	5	5	5	1	1	1	3	2	2	2	2	2	7	7	7
4	4	3	3	3	2	1	1	6	6	7	5	4	5	5	6	6
4	3	5	3	2	1	1	1	3	7	6	7	6	4	7	7	7
2	3	3	4	3	5	5	2	2	5	4	4	4	3	6	5	4
3	1	3	1	1	1	1	1	1	1	1	5	1	1	7	7	7
3	4	4	4	5	2	3	3	3	4	5	3	2	3	5	5	6
3	2	3	1	1	2	1	1	1	3	5	6	4	6	6	6	7
5	5	5	5	5	1	5	1	1	1	1	1	1	1	6	6	5
4	2	2	3	1	5	5	2	2	5	5	5	5	5	7	7	7
3	1	4	2	3	1	1	1	2	3	5	5	3	5	7	7	7
2	2	2	2	2	2	2	2	2	2	2	2	2	2	7	7	7
2	3	4	2	2	2	1	2	6	5	5	6	5	6	7	7	7
5	1	2	4	3	2	1	1	6	7	7	7	7	6	7	7	7
1	1	1	1	1	5	3	5	3	3	5	5	4	3	7	7	6
1	2	2	1	2	6	7	6	5	5	4	4	5	4	7	4	5
4	1	2	2	2	2	2	2	5	6	6	6	6	6	7	7	7
4	4	4	4	4	2	2	2	2	2	2	1	2	2	6	7	7
1	3	4	1	1	1	1	1	3	2	4	2	2	2	7	7	7
5	5	5	5	5	1	1	1	2	2	2	1	1	1	7	7	7
2	2	2	2	1	1	1	1	3	4	5	5	3	4	7	7	7
5	5	5	5	5	1	1	1	2	3	3	2	2	2	7	7	7
3	2	3	2	3	2	1	1	1	4	3	5	3	4	7	7	7
3	2	3	3	2	2	2	2	2	5	5	6	6	6	7	7	7
1	1	5	1	2	1	1	1	1	7	7	7	1	7	7	7	7
4	4	4	4	4	4	4	4	6	6	6	7	6	6	6	7	6
3	3	4	3	1	2	1	2	2	4	5	5	4	3	7	7	7
5	5	5	5	5	1	1	1	4	4	4	5	4	5	7	7	7
2	2	5	2	1	1	1	1	1	1	1	1	1	1	6	7	7
4	3	3	2	1	5	4	4	5	4	5	5	5	3	5	5	5
3	1	1	1	1	1	1	1	5	6	6	6	6	6	7	7	7
1	4	4	1	2	1	2	2	1	2	2	2	2	2	7	7	7
5	4	3	5	5	1	1	1	1	1	1	2	1	1	7	7	7
4	1	2	3	4	2	2	2	2	2	2	2	2	2	5	5	5
1	4	4	1	1	2	2	2	3	5	5	4	4	4	7	7	7
5	3	3	4	4	1	1	1	2	4	4	5	4	4	7	7	7
5	5	5	5	5	1	1	1	6	6	7	7	6	6	7	7	7
1	1	1	1	1	2	2	2	5	5	5	6	6	6	7	7	7
5	4	3	2	5	1	1	1	4	5	6	4	4	5	7	7	7
1	5	5	5	1	1	1	1	4	4	4	4	4	4	7	7	7
4	1	3	2	2	1	1	2	4	5	5	5	3	2	7	7	7
4	2	3	3	2	2	1	2	2	5	2	5	5	2	7	7	7
3	2	4	2	2	1	1	1	3	3	3	5	5	5	7	7	7
1	1	1	1	1	1	1	1	1	1	1	1	1	1	7	7	7
4	3	3	3	1	2	1	2	1	1	1	1	1	1	4	4	4
2	3	4	5	5	1	1	1	2	3	5	6	3	5	7	7	7
3	2	5	3	3	4	6	6	2	3	2	2	2	2	4	5	5
1	1	1	1	1	1	1	1	2	4	4	4	4	4	7	7	7
1	3	3	1	1	2	1	1	2	2	2	2	2	2	7	7	7
1	1	1	1	1	1	1	1	5	5	5	6	6	6	7	7	7
2	2	4	2	2	2	2	2	2	2	2	2	2	2	7	7	7
1	1	2	1	1	1	1	1	7	7	7	7	6	7	7	7	7
5	5	5	5	5	2	1	2	7	7	7	7	7	7	7	7	7
3	2	4	2	1	2	2	1	2	5	5	5	3	5	7	7	7
3	4	5	1	1	1	1	2	2	5	5	5	4	4	7	7	7
2	4	5	2	2	2	2	2	2	3	3	5	2	4	7	7	7
3	3	3	3	2	2	1	2	2	5	5	5	5	5	5	5	5
1	1	1	1	1	5	5	4	4	5	4	5	4	5	7	7	7
1	1	1	1	1	1	1	1	7	7	7	7	7	7	7	7	7
5	3	3	5	5	1	1	1	3	2	5	5	4	4	7	7	7
5	5	5	4	3	2	1	1	1	1	1	1	1	1	5	5	5
1	2	2	1	2	1	1	1	3	3	3	3	2	2	7	7	7
5	5	5	5	5	1	1	1	1	1	1	1	1	1	6	6	7
2	4	5	4	3	2	2	2	2	2	2	2	2	2	7	7	7
1	3	4	1	1	1	1	1	7	7	7	7	7	7	7	7	7
2	4	5	2	2	1	1	1	1	1	1	2	1	1	7	7	7
2	2	2	2	2	2	5	2	7	7	7	7	7	7	7	7	7
5	1	3	3	3	1	1	1	6	6	6	6	6	6	6	6	6
3	3	3	3	3	2	2	2	2	4	4	4	4	4	7	7	7
3	1	3	1	2	1	1	1	1	2	4	5	3	5	7	7	7
2	1	1	2	2	2	2	2	3	5	4	5	3	5	7	7	7
5	5	5	5	5	2	2	2	2	5	6	6	5	6	7	7	7
5	5	5	5	5	1	1	1	7	7	7	7	7	7	7	7	7
5	5	4	5	5	1	1	1	1	2	3	2	3	3	7	7	7
3	4	5	2	1	1	1	1	3	2	2	3	2	2	7	7	7
4	3	3	2	2	1	2	1	2	2	2	2	2	2	7	7	7
3	5	4	1	1	1	1	1	1	1	1	4	1	1	7	7	7
3	2	4	5	1	1	1	2	1	1	2	1	1	2	7	7	7
1	1	1	1	1	1	1	1	2	4	7	4	4	4	7	7	7
2	3	3	2	2	2	2	2	2	3	5	5	6	6	7	7	7
2	2	2	2	1	1	1	1	1	1	1	6	5	5	7	7	7
1	3	4	1	1	1	1	1	2	2	2	2	2	2	7	7	7
2	2	1	1	1	1	1	1	1	1	1	1	1	1	7	7	7
5	5	5	5	5	1	1	1	3	5	5	5	3	3	7	7	7
2	2	3	1	1	1	3	1	1	5	6	5	4	4	7	7	7
2	3	3	2	2	1	1	1	4	5	5	6	4	4	7	7	7
1	2	4	2	2	1	1	1	1	3	3	5	3	2	7	7	7
2	4	5	3	2	2	1	1	1	6	2	6	1	1	6	6	6
2	4	5	2	2	3	3	2	1	1	1	1	1	1	6	6	7
4	4	4	3	3	3	2	2	5	6	5	6	5	4	4	4	4
1	1	5	2	1	2	2	2	2	5	5	5	4	5	7	7	7
1	1	1	1	1	1	3	1	3	1	1	1	2	1	7	7	7
2	2	3	3	2	2	2	2	2	3	5	5	5	2	7	7	7
5	5	5	5	5	1	1	1	5	4	4	4	4	4	7	7	7
5	5	5	5	5	3	4	4	5	6	5	4	5	4	7	6	7
5	3	4	2	1	1	1	1	2	7	4	6	6	6	7	7	7
3	4	5	3	2	2	1	1	5	4	5	4	5	4	7	7	7
2	2	2	2	2	1	1	1	5	5	5	6	5	6	7	7	7
