# Supplementary material for: Investigating ‘Fear of Missing Out’ (FOMO) as an extrinsic motive affecting sport event consumer’s behavioral intention and FOMO-driven consumption’s influence on intrinsic rewards, extrinsic rewards, and consumer satisfaction
Source: PLoS One. 2020 Dec 14;15(12):e0243744. doi: 10.1371/journal.pone.0243744 (PMC7735608; doi:10.1371/journal.pone.0243744)
Supplement: S2 File — (CSV) [file pone.0243744.s002.csv]

FOMO1	FOMO2	FOMO3	FOMO4	FOMO5	FOMO6	IntrinsicReward1	IntrinsicRewards2	IntrinsicReward3	IntrinsicReward4	IntrinsicReward5	ExtrinsicReward1	ExtrinsicReward2	ExtrinsicReward3	ExtrinsicReward4	ConsumerSatisfaction1	ConsumerSatisfaction2	ConsumerSatisfaction3	ConsumerSatisfaction4	PerformanceSatisfaction
6	4	4	6	1	3	2	4	4	2	3	1	2	5	1	2	2	1	3	2
5	4	4	6	5	5	6	6	5	5	4	4	5	6	5	6	6	5	5	4
4	3	3	3	5	5	5	5	5	5	5	3	4	4	4	3	3	4	5	5
2	1	1	1	2	3	6	7	7	6	5	4	4	2	3	6	5	7	7	6
5	5	5	5	5	5	6	6	6	6	6	5	5	5	4	4	4	4	5	7
3	3	3	3	3	3	7	7	7	7	7	1	1	1	1	2	2	2	2	7
3	3	3	5	5	5	5	4	5	5	3	5	5	3	3	4	2	6	5	4
5	5	6	5	6	6	5	5	6	6	5	2	3	3	3	6	5	6	6	7
6	5	3	4	6	5	4	4	6	6	5	5	6	5	4	5	6	4	2	7
6	5	7	4	6	5	6	7	6	7	7	4	4	4	7	7	7	7	7	7
4	5	5	5	5	5	4	4	4	4	4	4	4	4	4	5	5	5	5	5
3	3	4	4	3	4	6	6	7	5	5	3	3	3	3	5	5	5	5	3
2	3	2	3	3	2	5	5	6	5	6	6	7	6	5	5	6	5	6	3
5	5	5	5	5	6	6	6	6	6	5	4	4	4	5	6	6	6	7	7
5	2	6	3	6	3	2	2	2	2	2	5	5	5	6	3	2	2	5	5
3	4	3	4	4	4	3	4	4	5	4	2	4	4	4	3	4	3	4	2
5	1	5	4	5	6	5	6	6	4	2	1	1	1	1	5	4	5	5	5
3	2	2	3	2	2	6	6	6	5	5	2	2	2	2	6	5	6	6	7
2	2	2	2	2	2	6	6	6	6	5	4	2	2	2	6	5	5	6	8
5	5	6	5	6	5	2	4	4	4	3	5	5	4	5	4	5	3	6	8
1	5	5	1	5	5	6	6	6	5	5	4	4	4	4	6	6	6	6	6
4	5	5	4	4	5	5	5	6	6	5	3	4	4	4	5	6	4	5	4
3	3	5	5	6	6	7	7	7	7	7	1	1	2	5	6	7	7	7	7
4	5	4	3	3	5	3	2	2	2	3	2	5	2	5	3	3	2	3	3
2	2	2	2	2	2	6	6	6	6	5	4	4	4	4	6	6	6	6	6
2	2	2	2	2	2	5	5	5	4	4	2	2	2	4	4	4	4	6	6
4	4	5	5	6	6	6	6	6	6	6	4	4	4	4	6	6	6	6	7
1	1	5	6	6	5	7	7	7	7	7	2	2	4	3	7	7	7	7	7
1	1	5	1	5	2	3	5	3	4	2	2	2	2	3	6	5	3	5	8
5	5	5	5	6	6	5	5	6	5	5	1	1	2	1	5	6	5	5	5
3	3	3	4	5	4	5	5	5	4	3	4	4	3	4	3	5	5	5	5
7	3	5	7	4	3	5	4	7	6	5	4	2	4	6	4	7	6	5	7
2	2	2	2	3	2	6	7	7	7	6	2	2	2	2	6	6	6	7	7
2	2	6	6	5	5	5	5	3	3	3	3	3	2	2	4	5	3	5	6
3	3	3	3	3	6	6	6	6	6	6	4	4	4	3	5	5	5	5	3
4	3	6	3	5	5	5	2	5	6	5	3	7	3	2	4	2	5	4	1
5	3	5	5	5	5	6	6	7	6	6	2	2	2	3	6	6	6	6	8
5	5	6	5	6	6	5	5	5	5	4	4	4	5	4	4	4	5	5	4
2	2	2	2	2	2	5	4	4	4	4	4	4	4	4	3	3	3	3	6
6	3	5	3	6	7	6	4	6	5	6	6	4	6	2	6	4	6	2	6
6	6	6	5	6	6	6	6	7	6	6	5	5	5	4	6	6	6	6	7
5	3	3	5	7	5	4	5	6	7	7	3	6	4	5	5	6	7	7	1
6	6	6	6	6	5	6	6	6	6	6	5	5	5	6	6	6	6	6	7
7	7	7	7	7	7	7	7	7	7	7	1	1	1	1	2	2	2	2	7
6	2	6	6	6	6	7	6	6	6	7	4	4	4	5	7	6	7	7	7
5	2	3	3	2	2	7	7	7	7	7	2	2	3	3	7	7	7	7	7
2	2	2	2	4	2	5	3	4	3	3	2	2	2	2	4	4	3	4	8
2	2	2	2	2	2	5	5	5	4	4	2	2	2	2	6	4	5	6	4
6	5	7	4	6	5	2	4	4	3	2	1	1	1	1	4	4	4	4	1
7	7	5	7	5	3	6	7	6	6	6	4	3	5	5	6	7	7	7	7
3	2	6	6	6	6	7	7	7	7	7	5	5	5	5	7	6	7	7	7
2	1	1	4	5	5	5	5	6	6	4	4	4	4	2	6	5	5	5	7
6	3	7	7	7	7	7	6	7	7	7	6	5	6	6	7	7	7	7	7
6	5	4	5	6	5	6	5	4	3	4	6	5	4	4	6	4	5	4	4
3	3	4	4	4	4	5	5	5	5	5	5	4	4	4	5	5	5	5	6
3	3	5	3	5	5	5	5	5	3	3	4	3	3	3	4	4	3	4	8
2	2	4	2	4	2	5	4	4	4	4	1	1	1	1	5	4	4	6	2
5	4	6	5	6	6	5	5	4	5	5	6	6	6	6	6	6	6	6	8
2	2	3	3	5	5	6	6	6	6	6	4	4	4	4	6	6	6	6	6
5	3	4	3	4	4	6	6	6	6	6	2	2	2	3	6	6	6	7	6
6	7	6	7	6	7	6	7	6	7	6	7	6	7	5	6	7	6	7	5
1	1	1	1	1	1	7	7	7	7	7	1	1	1	1	2	2	2	2	7
3	5	4	5	6	4	3	2	3	4	3	5	3	4	4	2	3	3	4	3
5	3	5	5	6	6	6	6	5	5	6	3	3	6	2	5	5	6	6	3
4	4	4	4	5	5	3	2	7	6	2	2	4	4	4	3	3	5	5	3
3	4	4	3	3	7	6	7	4	3	5	5	2	5	3	2	3	3	2	3
1	1	3	2	5	3	6	5	5	4	5	3	1	3	4	6	4	5	6	6
2	1	2	1	2	1	6	7	7	6	7	3	2	2	4	6	7	6	5	8
4	3	4	2	4	2	6	5	6	4	4	3	4	4	4	5	5	6	6	3
1	1	1	1	1	1	1	1	4	5	1	4	4	4	4	1	1	1	7	8
2	2	2	4	3	2	6	6	6	6	6	2	2	2	2	6	6	6	6	7
2	1	2	2	2	2	5	5	6	6	5	1	1	1	1	6	6	5	6	5
1	1	1	1	1	1	7	7	7	4	3	1	1	1	1	4	4	4	4	8
6	3	7	6	7	7	7	7	7	7	7	2	2	3	2	7	7	7	7	7
3	3	3	3	2	3	5	5	5	5	5	3	3	3	4	5	5	5	5	4
3	3	4	4	5	5	5	5	5	5	5	5	5	5	4	5	5	5	5	7
5	5	6	6	6	6	5	6	5	6	6	4	2	2	5	6	5	6	6	6
3	3	6	6	5	6	6	6	6	5	5	5	4	5	6	6	6	5	6	5
2	2	5	4	6	6	6	6	6	6	6	4	4	2	4	6	6	6	7	7
5	1	2	2	5	5	7	7	7	7	6	2	2	2	2	7	6	7	6	7
1	1	1	1	1	1	6	6	7	7	6	2	2	2	2	7	7	7	7	3
4	5	6	7	3	5	4	5	6	5	4	6	5	4	5	5	6	5	6	5
2	2	2	2	5	5	4	5	5	4	4	4	4	4	5	5	5	5	5	3
3	3	4	4	4	4	6	6	6	6	6	3	3	3	3	6	6	6	6	7
2	2	2	1	1	2	5	5	5	3	4	2	2	1	1	4	4	5	6	3
2	4	5	5	6	6	6	6	7	6	7	4	5	4	5	6	6	6	6	7
2	2	2	2	2	2	7	7	7	7	7	1	1	1	4	3	3	3	3	6
1	1	1	1	1	1	6	6	6	3	4	1	1	1	1	5	4	5	5	2
2	1	1	1	3	2	6	6	6	6	6	4	3	3	2	6	6	7	6	6
6	5	6	5	7	6	6	6	6	6	5	4	5	5	6	6	6	6	6	8
6	2	6	3	4	4	6	6	6	6	6	4	4	4	4	6	6	6	6	7
2	1	5	2	6	6	6	6	6	7	7	4	4	5	6	6	6	7	7	6
6	4	4	4	5	5	6	6	6	6	6	1	1	1	1	6	6	6	6	7
6	6	6	6	6	6	7	7	7	7	7	1	1	1	2	7	7	7	7	6
7	1	6	7	6	3	6	4	6	3	7	6	4	6	5	7	4	6	7	2
5	5	6	6	7	6	5	5	6	7	7	6	5	5	6	5	5	6	6	1
1	1	1	1	1	1	2	5	5	7	4	1	1	1	1	6	6	5	6	6
5	5	6	5	6	5	6	6	6	5	5	5	4	4	5	6	6	5	6	3
6	5	5	6	5	6	6	5	6	4	5	4	5	6	5	7	5	7	6	6
2	2	3	3	3	3	6	6	6	5	5	2	2	2	2	6	5	6	6	5
5	5	5	5	5	5	5	5	5	5	5	4	4	4	3	5	5	5	6	6
5	5	6	4	4	5	5	5	5	6	5	6	5	5	6	5	6	6	6	6
6	1	5	5	5	5	7	6	7	6	5	4	4	4	4	6	6	6	7	5
3	2	5	5	6	6	5	5	6	6	5	5	5	6	6	6	6	6	7	6
1	5	3	3	5	4	7	2	3	5	2	4	3	7	7	6	6	7	6	5
3	2	2	3	2	2	6	6	6	5	5	2	2	2	2	5	5	6	6	8
5	4	6	5	7	6	6	6	6	6	5	4	4	5	4	6	5	5	6	1
3	5	5	4	3	5	2	4	5	4	3	3	6	5	6	3	5	4	4	1
2	2	2	2	2	2	6	6	5	5	5	2	2	2	2	5	5	5	6	6
5	5	6	5	5	6	5	4	4	5	6	6	4	5	5	5	6	5	6	6
5	6	7	5	6	4	6	5	4	5	6	5	7	5	5	6	5	6	6	6
1	1	1	1	6	7	7	7	7	7	7	1	1	1	2	4	4	4	4	7
2	2	4	5	6	6	6	5	5	6	6	4	3	5	2	6	6	6	5	5
2	1	2	3	3	3	6	5	5	5	4	2	2	1	2	6	6	6	6	8
7	2	6	6	7	6	7	7	7	7	7	4	4	4	2	7	7	7	7	6
5	5	5	5	5	5	5	5	5	5	5	4	4	4	4	6	6	6	6	8
1	1	1	1	1	1	7	7	7	7	7	1	1	1	1	2	2	2	2	7
2	2	2	2	2	2	5	5	5	5	5	2	2	2	2	5	4	5	5	6
3	3	5	5	6	5	5	5	5	3	3	2	2	2	2	6	6	3	5	7
4	5	4	4	4	5	5	4	4	5	4	4	5	5	4	5	4	5	4	4
3	2	3	3	3	2	6	7	7	6	6	5	5	5	5	7	5	7	7	7
3	3	3	6	3	5	6	6	7	4	5	4	3	5	3	6	4	6	6	7
3	2	5	6	6	5	6	6	6	6	4	3	3	3	3	6	6	6	6	7
4	2	4	7	7	5	7	7	7	6	4	2	2	2	1	7	7	6	7	6
2	2	1	1	2	2	6	6	6	6	6	4	4	4	4	5	6	6	6	6
2	2	5	2	5	5	5	6	6	3	3	5	5	5	6	6	6	5	6	2
6	5	4	7	6	7	6	7	5	4	6	7	4	6	7	6	7	5	6	7
4	4	4	4	4	4	7	7	7	7	7	2	4	2	2	2	2	2	2	5
3	2	5	6	5	5	6	6	6	7	7	3	2	3	3	6	5	7	7	7
1	1	1	1	1	1	4	6	6	4	3	1	1	1	1	3	6	6	7	2
6	3	7	7	6	6	7	7	6	7	7	4	5	3	6	7	6	7	6	7
1	1	5	5	5	5	4	5	3	3	3	2	2	2	2	5	4	4	6	2
3	3	4	5	5	5	6	5	6	6	5	4	4	4	4	6	6	5	6	5
6	7	6	7	6	7	6	7	6	7	6	6	7	6	6	6	7	6	7	4
3	2	5	5	4	4	6	7	7	5	6	2	2	2	4	6	6	6	6	3
5	5	5	5	5	5	5	5	5	5	5	5	5	5	4	5	5	5	5	7
3	2	3	2	3	2	6	7	6	7	6	6	6	6	6	6	7	6	6	6
5	3	5	5	5	5	6	6	6	7	5	2	2	2	6	6	6	6	7	7
1	1	1	1	5	5	6	6	7	6	6	4	4	4	4	7	7	7	7	6
6	7	6	6	6	5	6	7	6	6	7	3	3	5	4	6	7	6	7	7
4	5	5	6	4	5	4	5	6	5	5	5	4	5	5	5	4	5	5	5
2	2	2	2	6	6	6	6	6	6	6	2	2	2	2	6	6	6	6	6
2	2	2	5	2	5	5	6	6	5	6	2	2	2	2	4	5	5	6	4
3	3	3	3	3	3	6	6	6	6	5	2	2	2	2	6	6	6	6	1
2	2	2	3	2	2	6	6	6	6	4	5	6	6	6	2	2	2	2	7
1	1	1	1	1	1	6	6	6	6	6	1	1	1	1	6	6	6	6	6
7	6	6	6	6	5	5	5	6	6	6	4	4	4	5	6	6	6	7	6
4	3	4	5	4	5	4	5	5	4	4	4	3	4	5	4	5	4	4	7
5	3	6	4	6	4	6	6	6	6	6	2	2	2	4	6	5	6	6	2
2	1	3	2	5	4	6	6	6	4	4	1	1	1	4	5	4	5	6	3
1	1	1	5	2	2	6	6	6	6	6	4	4	4	4	6	6	6	6	3
4	2	5	6	6	6	7	7	7	7	7	4	4	4	5	7	7	7	7	6
2	2	2	2	2	2	6	6	7	5	5	2	2	2	2	6	5	6	6	4
5	3	6	7	6	7	5	6	5	5	6	6	7	6	7	5	3	2	2	7
6	6	6	6	6	6	5	5	5	5	3	6	6	6	6	5	6	4	5	5
1	1	1	1	1	1	6	6	7	5	4	1	1	1	1	6	6	7	7	6
2	2	3	4	5	5	6	6	6	5	6	4	4	4	4	6	6	6	6	7
2	2	2	2	2	2	6	6	6	6	2	2	2	2	2	6	4	6	6	6
6	4	6	3	5	3	6	4	6	3	5	3	5	3	4	5	6	4	5	4
6	4	4	4	2	4	3	4	4	4	4	6	6	6	6	4	5	6	6	6
2	1	2	4	2	2	7	6	7	6	6	4	2	1	3	6	5	6	7	2
6	4	3	5	4	5	5	3	4	6	5	5	4	5	6	5	3	5	4	5
6	7	7	6	7	6	6	7	7	6	7	6	7	7	7	6	7	7	6	7
5	2	7	5	7	6	5	5	6	6	2	2	2	4	4	6	6	5	7	8
2	2	3	2	3	3	5	6	6	5	5	4	2	2	2	5	6	6	6	4
1	1	6	1	6	6	2	5	5	4	2	1	1	1	1	5	4	5	5	6
1	1	1	1	1	1	6	6	6	6	6	4	4	4	4	7	7	7	7	8
5	6	5	6	5	7	6	7	5	6	5	5	6	4	6	6	5	6	7	6
2	2	4	4	4	4	6	6	6	6	4	4	4	4	4	6	6	6	6	3
4	5	3	5	3	2	4	5	6	5	5	5	5	3	3	5	3	5	6	4
6	2	3	5	6	7	6	7	6	7	6	3	3	2	4	5	5	6	6	7
6	6	7	6	7	6	5	6	6	6	5	6	7	6	5	6	5	6	6	6
6	5	7	5	7	5	5	7	5	7	6	2	2	3	2	6	7	5	6	6
4	3	6	4	4	6	6	6	6	6	6	4	4	4	4	6	6	6	6	7
2	4	2	2	4	1	1	1	5	4	4	1	2	1	4	1	1	5	3	1
2	2	6	2	6	2	6	4	4	4	4	4	4	4	4	2	4	4	5	4
3	2	2	3	3	3	6	6	6	6	5	5	5	5	4	6	6	6	6	6
1	1	1	1	1	1	4	4	4	4	3	4	4	4	4	5	4	5	6	6
6	4	7	4	7	7	5	5	6	5	5	7	5	4	7	6	6	5	6	2
6	7	6	7	6	7	5	6	7	6	7	6	7	6	6	6	7	6	7	4
6	5	6	6	6	6	6	6	6	6	6	4	4	4	3	6	6	6	6	4
4	3	3	5	4	4	7	6	6	7	6	4	4	4	4	6	6	6	6	5
1	1	1	7	7	7	7	7	7	7	7	4	4	4	4	7	7	7	7	7
5	6	7	5	6	7	5	5	6	4	5	6	5	4	6	6	5	4	5	6
5	6	5	4	4	5	4	5	6	5	4	4	5	6	5	5	6	5	4	5
2	2	2	2	2	2	5	5	5	5	5	2	2	2	2	5	5	5	5	4
1	1	4	4	4	4	5	7	7	5	4	1	1	1	1	7	4	7	7	7
6	5	6	7	6	5	6	5	6	7	6	6	5	4	6	6	5	6	5	6
4	5	6	5	5	4	5	6	6	5	5	4	6	5	4	4	6	5	5	6
1	1	1	1	2	1	1	1	1	1	1	3	3	1	2	3	4	1	3	8
2	2	3	2	4	4	3	3	3	2	2	1	1	1	4	4	3	3	2	6
3	3	3	3	3	3	6	6	6	6	6	6	6	6	6	6	6	6	6	7
7	4	4	6	7	4	5	1	3	7	7	3	2	5	3	6	1	1	5	4
1	1	1	1	1	1	7	7	7	7	6	1	1	1	1	4	4	4	4	6
5	6	4	5	6	5	6	5	4	5	6	5	6	4	5	5	6	4	5	5
6	2	6	6	6	5	6	7	7	7	6	6	7	6	6	6	7	7	7	7
6	5	4	5	6	5	5	6	6	4	5	6	5	5	4	6	4	5	5	6
1	1	1	1	1	1	6	4	4	3	1	1	1	1	1	4	4	3	3	7
4	5	7	6	7	7	7	7	7	7	7	2	2	1	3	4	5	6	6	6
7	6	5	4	7	6	2	6	7	6	5	7	7	7	6	6	7	6	6	7
2	3	3	2	6	3	6	6	6	6	6	1	1	2	2	6	6	6	7	6
6	2	6	6	6	6	6	6	6	6	6	2	2	3	1	6	4	6	6	8
5	5	5	3	5	5	7	7	7	7	7	3	3	4	5	6	6	6	6	2
4	3	1	4	2	4	5	4	4	3	3	4	4	3	4	6	5	4	5	3
3	1	1	1	1	1	6	6	6	6	6	4	4	4	4	6	6	6	6	7
4	4	7	5	5	3	5	5	6	5	5	5	5	7	5	5	6	4	4	6
5	2	4	3	4	4	6	6	7	6	6	1	1	1	1	6	6	6	6	7
6	7	5	7	5	7	6	7	4	7	5	7	6	6	7	6	7	5	7	7
2	2	5	5	3	3	5	5	5	6	6	2	2	2	2	6	6	6	6	6
6	7	6	7	6	7	6	7	6	7	6	2	2	3	1	7	6	7	6	6
5	4	4	5	5	4	4	3	4	3	3	5	6	5	5	5	4	4	3	3
2	1	5	2	5	3	6	6	6	6	5	2	2	2	2	6	6	6	6	6
4	5	6	4	4	6	4	5	6	5	4	6	5	4	4	4	6	5	4	6
6	3	4	1	3	2	6	7	1	4	1	5	1	2	7	1	3	3	2	7
7	6	7	6	7	6	6	7	6	5	6	7	6	6	6	7	6	5	6	6
3	1	1	1	1	1	6	6	6	6	5	1	1	1	1	6	6	6	6	6
5	6	7	6	5	6	5	6	7	6	5	4	4	5	7	5	6	7	6	4
4	5	5	5	4	5	5	4	3	4	4	4	4	4	5	5	4	4	5	4
5	5	5	5	5	5	5	5	5	5	5	1	1	2	1	6	6	6	6	8
4	3	5	3	4	3	2	4	6	5	4	3	5	3	6	2	5	3	4	5
5	1	7	7	7	7	7	7	7	7	7	2	2	3	2	6	7	7	7	7
5	5	6	7	5	6	7	7	7	7	7	4	4	4	5	7	7	7	7	6
2	2	2	2	5	5	6	6	6	6	6	4	4	4	2	6	6	6	6	7
5	5	6	5	6	6	6	6	6	6	3	3	3	3	3	6	6	6	6	3
2	3	2	2	2	3	6	6	4	4	4	2	2	2	4	6	4	5	5	2
3	1	3	4	4	4	6	5	6	5	6	4	4	3	2	5	6	6	6	8
4	4	6	4	6	5	4	4	5	6	5	5	4	5	6	5	5	4	6	4
2	2	2	2	2	2	6	6	6	6	6	2	2	2	2	6	6	6	6	7
7	6	5	5	7	5	5	6	6	5	6	2	3	3	2	6	6	7	6	1
5	2	5	5	5	5	6	6	6	6	6	5	5	5	5	6	6	6	6	7
6	6	6	5	6	6	3	5	4	5	6	2	2	5	6	6	5	4	6	7
6	5	7	6	6	6	6	5	7	6	5	2	3	2	2	7	6	5	6	6
3	2	5	3	5	5	7	6	5	5	4	1	1	5	5	5	4	5	7	6
6	5	4	5	5	5	5	5	6	5	6	5	5	6	4	6	4	5	6	6
5	2	3	5	5	5	7	7	7	7	7	2	2	2	2	7	7	7	7	6
6	5	6	5	6	5	6	5	6	5	7	5	6	5	5	6	5	6	5	2
2	1	2	2	5	2	6	5	5	3	6	1	1	1	1	6	6	6	6	3
3	2	2	2	2	2	6	6	6	6	5	2	2	2	2	6	5	6	6	6
5	2	5	4	6	4	7	7	7	7	7	2	2	4	1	7	7	7	7	5
2	2	2	2	2	2	6	6	6	6	6	2	2	2	2	4	4	4	4	7
6	7	5	7	6	4	7	6	6	5	4	7	4	5	6	6	7	5	6	6
6	1	6	6	6	6	6	6	4	6	4	2	2	2	2	5	4	4	6	4
5	5	6	5	6	5	6	7	6	5	4	2	2	2	3	6	6	6	6	8
1	1	1	1	1	1	7	7	7	7	7	4	4	4	5	7	7	7	7	6
2	2	2	5	5	5	5	6	4	6	2	2	2	2	1	6	5	5	6	7
6	2	5	5	5	5	6	5	5	5	3	2	2	2	5	6	5	5	3	6
4	1	5	1	5	2	3	3	5	4	4	1	1	1	2	4	2	3	3	8
6	6	5	5	4	5	6	5	6	5	4	6	5	5	7	4	5	5	3	2
1	1	5	5	5	5	5	5	5	4	4	2	2	2	5	5	5	4	5	6
7	6	7	6	7	7	7	6	7	6	7	7	6	6	2	7	6	7	4	7
2	2	2	2	3	4	4	5	5	4	4	4	4	4	4	5	4	5	5	8
2	2	6	2	4	4	2	2	2	2	2	2	2	2	5	2	4	2	4	8
7	6	7	6	7	6	7	6	7	6	7	2	3	2	2	7	6	7	7	4
6	6	6	5	6	6	4	5	4	4	4	5	5	5	5	4	5	4	5	4
2	6	3	4	2	6	6	2	5	1	7	6	2	3	5	2	6	3	6	5
